# Supplementary material for: Bioinformatics analysis identified shared differentially expressed genes as potential biomarkers for Hashimoto's thyroiditis-related papillary thyroid cancer
Source: Int J Med Sci. 2021 Aug 13;18(15):3478–87. doi: 10.7150/ijms.63402 (PMC8436097; doi:10.7150/ijms.63402)
Supplement: Supplementary file 2 — Supplementary tables. [file ijmsv18p3478s2.xlsx]

## Sheet: 231 DEGs from the central area 
Genesymbol	logFC	AveExpr	t	P.Value	adj.P.Val	B
VENTX	1.79792	4.96302	17.4593	1.01e-09	1.03e-05	12.6504
BCL9	2.11025	6.82313	16.4494	1.98e-09	1.06e-05	12.0564
PRR32	1.72217	5.27516	15.7651	3.18e-09	1.06e-05	11.6273
TREML5P	1.7635	5.52516	14.9161	5.9e-09	1.06e-05	11.0624
CPSF1	1.60263	4.61014	14.8164	6.35e-09	1.06e-05	10.9935
MMRN1	-1.73076	3.74804	-14.1707	1.04e-08	1.18e-05	10.5341
RXRG	3.928	6.41679	14.0581	1.14e-08	1.19e-05	10.4515
MIR34A	2.44795	5.48659	14.0302	1.16e-08	1.19e-05	10.4309
UCN	2.06613	5.00685	13.3548	2e-08	1.64e-05	9.9181
AA06	1.55555	5.06003	13.2932	2.11e-08	1.65e-05	9.86991
SRL	2.01373	7.06428	13.0824	2.51e-08	1.65e-05	9.70307
LINC00970	1.50696	4.55128	12.878	2.99e-08	1.69e-05	9.53842
ALDH1A3	1.65249	4.94874	12.8536	3.05e-08	1.69e-05	9.51854
FAM24B	1.56235	5.50159	12.7781	3.25e-08	1.69e-05	9.45687
LOC101928666	1.64094	5.40598	12.7642	3.29e-08	1.69e-05	9.44551
FBXL19-AS1	1.60197	5.94193	12.2647	5.09e-08	2.15e-05	9.02698
ICAM5	1.61065	4.54708	12.2472	5.17e-08	2.15e-05	9.01203
TEAD3	1.74889	5.74404	12.1833	5.47e-08	2.15e-05	8.95712
ASPHD1	1.50357	5.62824	11.8458	7.42e-08	2.18e-05	8.66189
CDH2	3.43635	6.94224	11.485	1.04e-07	2.43e-05	8.33659
CARNS1	2.26828	7.70382	11.4284	1.09e-07	2.43e-05	8.28455
CPAMD8	1.57078	5.45531	11.4138	1.11e-07	2.43e-05	8.27113
LONRF2	2.60921	6.7035	11.4068	1.12e-07	2.43e-05	8.26466
THRSP	2.56084	6.7771	11.2673	1.27e-07	2.63e-05	8.13525
VSTM2L	1.77164	6.33842	11.1413	1.44e-07	2.82e-05	8.01685
DHDH	1.54419	5.5262	11.1177	1.47e-07	2.82e-05	7.99454
LOC101928661	1.71559	5.19355	11.0343	1.6e-07	2.89e-05	7.91538
B3GAT1	1.88993	6.80169	10.855	1.9e-07	3.11e-05	7.74303
KCTD13	1.54772	5.51134	10.7252	2.16e-07	3.43e-05	7.61647
SREBF1	1.63239	6.13118	9.91744	4.96e-07	4.57e-05	6.79454
TMEM63B	1.51014	7.54277	9.90302	5.03e-07	4.58e-05	6.7793
IGSF8	1.53391	6.53703	9.86388	5.25e-07	4.63e-05	6.73785
METTL7B	3.84495	8.04709	9.83516	5.41e-07	4.72e-05	6.70734
CARTPT	-2.30259	5.9065	-9.80353	5.6e-07	4.83e-05	6.67363
NAF1	1.61185	5.45143	9.54682	7.39e-07	5.68e-05	6.39636
ZFYVE19	1.79466	6.88895	9.2484	1.03e-06	6.57e-05	6.0655
TRIM54	1.65883	4.92823	9.18263	1.11e-06	6.7e-05	5.99131
KLHDC8A	2.29436	6.99835	8.97979	1.39e-06	7.56e-05	5.75958
KIAA1462	2.03619	5.95076	8.91243	1.51e-06	7.84e-05	5.68162
COL13A1	1.51734	5.66212	8.85083	1.62e-06	8.06e-05	5.60989
LRRC75A	1.5903	5.80738	8.78047	1.76e-06	8.26e-05	5.52744
LPAR5	2.61822	5.6609	8.57365	2.24e-06	9.33e-05	5.28181
GJB3	1.6547	6.05446	8.31045	3.07e-06	0.000108928	4.96205
CLDN16	1.50005	5.45461	8.20433	3.5e-06	0.000118654	4.83079
PRSS3	1.72307	5.96511	8.11533	3.9e-06	0.000125929	4.71966
SUCNR1	-1.59115	6.27481	-8.03736	4.3e-06	0.000131662	4.62151
FAM3B	-1.89326	5.06621	-7.9917	4.55e-06	0.000135455	4.56369
KLHL2	1.77081	8.29939	7.96991	4.68e-06	0.000136732	4.536
ADORA1	1.89587	6.21232	7.94717	4.81e-06	0.000138859	4.50704
LOC102723918	1.81326	4.51729	7.8152	5.68e-06	0.000151952	4.33771
BMP15	1.62488	5.86349	7.71508	6.46e-06	0.000164171	4.20779
KRT33B	1.60564	5.85249	7.69051	6.67e-06	0.000166536	4.1757
PRICKLE2-AS3	1.71947	4.78886	7.68143	6.74e-06	0.00016686	4.16383
GUCY2D	2.02711	5.30502	7.60568	7.44e-06	0.000175506	4.06435
NFE2L3	1.71331	4.31864	7.57399	7.75e-06	0.000179554	4.02252
STK32A	1.64023	5.37693	7.55703	7.92e-06	0.000181735	4.00007
QPCT	2.90753	6.3454	7.53855	8.11e-06	0.000183253	3.97557
DIRAS3	2.26252	6.30076	7.50782	8.45e-06	0.000187643	3.93473
NGEF	1.76132	4.71787	7.50231	8.51e-06	0.000187712	3.9274
S100A1	1.8949	8.25579	7.49441	8.6e-06	0.000188214	3.91688
MLLT11	1.99276	7.07741	7.29946	1.11e-05	0.000213198	3.65457
TUSC3	1.79858	5.31691	7.29572	1.12e-05	0.000214062	3.64949
LSR	1.58027	8.18712	7.29179	1.12e-05	0.000214582	3.64416
SCEL	1.89814	4.04945	7.26111	1.17e-05	0.000218195	3.60238
PGAM2	1.67252	5.15413	7.1925	1.28e-05	0.000231063	3.50853
SHROOM4	1.59171	6.26077	7.1322	1.39e-05	0.000241195	3.42551
TMPRSS4	2.79979	6.42993	7.12965	1.4e-05	0.000241624	3.42199
DDB2	1.63768	7.06817	7.10378	1.45e-05	0.000245273	3.38621
NPC2	1.59571	12.3112	7.01017	1.64e-05	0.000264675	3.256
ADAMTS9	1.89548	6.17557	7.00654	1.65e-05	0.000265148	3.25092
GLT1D1	2.09355	6.67809	6.81623	2.15e-05	0.000309279	2.98241
SLC47A1	1.79441	7.08931	6.75552	2.34e-05	0.000323065	2.89569
PC	1.82542	6.94604	6.74674	2.37e-05	0.000323824	2.88311
KRT19	1.88425	6.38966	6.62011	2.83e-05	0.000361208	2.70043
PHYHIP	2.03151	6.56989	6.56852	3.04e-05	0.000375567	2.62535
CXCL17	1.87971	5.8995	6.56765	3.05e-05	0.000375656	2.62408
RAP1GAP2	1.52404	5.92774	6.53321	3.2e-05	0.000386812	2.57375
CHPT1	1.69561	6.67098	6.52608	3.23e-05	0.000389171	2.5633
SLC22A31	2.53195	6.93277	6.49761	3.37e-05	0.000396963	2.52154
TMEM79	1.64689	5.87818	6.493	3.39e-05	0.000398546	2.51478
ANGPTL1	-2.00765	5.77508	-6.47783	3.47e-05	0.000401684	2.49247
LOC101927204	1.54412	6.08115	6.4701	3.5e-05	0.000405026	2.48108
EVA1A	1.95045	6.26878	6.4226	3.75e-05	0.000421546	2.41098
RNF183	1.91205	5.59874	6.4155	3.79e-05	0.00042429	2.40047
NRCAM	1.72119	6.30207	6.39776	3.89e-05	0.000429832	2.37417
IER5L	1.83788	6.51954	6.36686	4.07e-05	0.000441961	2.32828
RARA-AS1	1.57615	6.79378	6.34207	4.22e-05	0.000451237	2.29136
HEY2	1.79235	6.70838	6.29245	4.53e-05	0.000472499	2.21721
LIPH	2.28201	5.86047	6.27625	4.64e-05	0.000480652	2.19291
MPZL2	2.00961	6.99513	6.17642	5.38e-05	0.000526774	2.04242
GALE	1.52378	6.35529	6.1547	5.55e-05	0.000536405	2.00949
OGN	-1.56203	4.1105	-6.13514	5.72e-05	0.000546669	1.97976
BLACAT1	1.5814	6.08843	6.12415	5.81e-05	0.00055307	1.96305
PIWIL1	1.50408	4.68788	6.12147	5.83e-05	0.000553367	1.95897
PCED1B-AS1	1.60411	5.08026	5.90918	8.02e-05	0.000682503	1.63248
DPT	-2.22564	5.9372	-5.84653	8.82e-05	0.000727939	1.53489
SYTL1	2.42129	7.35512	5.80706	9.37e-05	0.000756957	1.47311
LOC100507165	2.19867	7.18372	5.80315	9.42e-05	0.000760029	1.46699
TREM1	1.66991	6.81851	5.77165	9.89e-05	0.000783353	1.41751
GABRB2	3.13356	6.17876	5.76685	9.96e-05	0.000787317	1.40995
NOD1	1.76379	7.41009	5.76477	9.99e-05	0.000788299	1.40667
FAM83G	1.63687	6.73945	5.72597	0.00010609	0.000819405	1.34549
PLD3	1.51767	8.38148	5.67924	0.000114025	0.000856759	1.27152
PAPSS2	-1.53121	6.38607	-5.65889	0.000117674	0.000873589	1.23921
VASN	1.70368	7.24672	5.65849	0.000117747	0.000873589	1.23858
UBE2QL1	2.04131	5.90586	5.62584	0.000123868	0.000907645	1.18661
RASD2	1.58354	6.30907	5.5314	0.000143544	0.000988861	1.03543
LMO3	1.66227	6.63452	5.52291	0.00014547	0.000997756	1.02177
MRC2	1.75723	7.58395	5.4681	0.000158566	0.00105952	0.933379
ENTPD1	2.91803	7.35437	5.45493	0.000161895	0.00107144	0.912075
SYTL5	1.94564	5.38362	5.33914	0.000194548	0.00121134	0.723718
GOLT1A	2.20779	5.79351	5.3257	0.000198764	0.00122825	0.701739
ARMCX3	2.299	8.56378	5.31129	0.000203393	0.00124855	0.678141
MPPED2	-2.30972	5.48902	-5.29982	0.00020716	0.00126409	0.659335
CCND1	1.77907	7.85072	5.28445	0.000212322	0.00128654	0.634105
RYR1	2.68242	5.76606	5.17951	0.000251407	0.00145428	0.460955
AB074162 /// MIR181A2HG	1.51281	7.58156	5.13964	0.000268182	0.00152079	0.394776
LRRTM1	1.56869	5.78252	5.13014	0.00027235	0.00153549	0.378977
UPP1	2.26304	7.12907	5.07947	0.000295767	0.00161629	0.294488
GPR183	-1.92883	5.76245	-4.99091	0.000341926	0.00179518	0.145983
LRP4	4.05908	7.83939	4.9575	0.000361262	0.00186027	0.089672
CYP1B1	2.72103	6.31109	4.92112	0.000383623	0.0019443	0.0282013
NGFR	1.57391	5.81104	4.90154	0.000396254	0.00198661	-0.00495129
FAM19A2	1.58989	5.35259	4.89969	0.00039747	0.00199076	-0.00808725
NPDC1	1.52386	7.17531	4.78994	0.000477109	0.00227268	-0.194906
PDDC1	1.52088	7.21851	4.77338	0.000490511	0.00232097	-0.223235
TENM1	2.34657	5.43127	4.76436	0.000497971	0.00234642	-0.238668
GGCT	1.60677	9.03078	4.69048	0.000563774	0.00256329	-0.365532
MGP	-1.54685	7.29954	-4.62106	0.000633938	0.00279305	-0.485366
SLIT1	2.45429	6.30068	4.60472	0.000651744	0.00285356	-0.513656
PLA2G12B	1.52196	5.46389	4.5536	0.000710901	0.00303274	-0.602361
KCNJ2	2.71379	7.76911	4.52124	0.000751236	0.00315288	-0.658684
KISS1R	1.53205	4.78193	4.50876	0.00076742	0.00320045	-0.680434
LOC646736	-2.50715	6.29623	-4.45908	0.000835556	0.00341841	-0.767206
DUSP4	1.59552	5.61736	4.41669	0.000898677	0.00360953	-0.841461
PSD3	1.96653	6.15842	4.40756	0.000912915	0.00364863	-0.857484
TESC	1.60466	6.4783	4.38098	0.000955716	0.00377419	-0.904181
PKHD1L1	-2.89788	6.10638	-4.34828	0.00101125	0.00393259	-0.961724
CCL21	-2.31933	7.3731	-4.33291	0.00103851	0.00400905	-0.98882
PLAG1	1.8734	5.73972	4.32713	0.00104895	0.00403524	-0.999008
GALNT7	2.07502	7.20536	4.30127	0.00109704	0.00417744	-1.04465
FAM20A	1.88421	5.74614	4.30114	0.00109729	0.00417763	-1.04488
CHRDL1	-1.93288	6.03185	-4.28787	0.00112286	0.0042544	-1.06833
CDH16	-2.32855	6.36298	-4.25489	0.00118914	0.00444378	-1.12669
PDZK1IP1	2.49197	6.31962	4.21797	0.00126818	0.00467429	-1.19217
TFF3	-3.86748	9.2914	-4.2105	0.00128484	0.00471793	-1.20543
DAPL1	1.73585	8.95508	4.20867	0.00128895	0.00472785	-1.20869
EFHD2	1.53282	8.28681	4.18573	0.00134167	0.00487057	-1.24944
CAMK2N1	2.3124	6.44385	4.18014	0.00135485	0.00490537	-1.25938
AGR2	2.03668	6.66681	4.1641	0.00139343	0.00501225	-1.28792
LPL	1.84363	6.44515	4.1496	0.00142931	0.00511111	-1.31376
KCNK5	1.55352	6.53771	4.06186	0.00166772	0.00575089	-1.47041
LTF	-1.99484	6.9126	-4.04365	0.00172219	0.0058883	-1.50302
PCSK1N	2.92734	6.34475	4.03048	0.00176271	0.00599886	-1.52661
FDXR	1.71658	6.10278	4.0179	0.00180234	0.00610123	-1.54916
PRSS2	2.4885	5.66428	3.98798	0.00190038	0.00634493	-1.60286
PDLIM4	1.69657	6.59831	3.98286	0.00191767	0.00638903	-1.61204
CDH3	2.45027	8.59359	3.97599	0.00194119	0.00644751	-1.62439
MVP	1.60923	8.29865	3.94078	0.00206635	0.00675574	-1.68769
LEMD1	1.95749	5.52252	3.93289	0.00209549	0.00682269	-1.70188
CWH43	-1.70525	5.34871	-3.90421	0.00220517	0.00709958	-1.75353
MXRA8	2.02257	9.06802	3.86633	0.00235919	0.00751153	-1.82184
CLDN1	2.15751	6.95727	3.82198	0.00255369	0.00798297	-1.90194
TNFRSF11B	-2.36233	5.63271	-3.82009	0.00256235	0.00800434	-1.90536
EGFEM1P	1.65918	4.2412	3.74711	0.00292036	0.00886639	-2.03743
CHI3L1	2.28216	7.26311	3.71847	0.00307456	0.00922566	-2.08934
DPP4	2.34622	6.42579	3.71346	0.00310237	0.00928377	-2.09842
IGSF1	2.04326	6.96986	3.68992	0.00323666	0.00958073	-2.14114
AMIGO2	2.33074	7.13127	3.66941	0.00335843	0.00985563	-2.17836
BID	1.52803	6.4908	3.65983	0.00341694	0.00999151	-2.19575
ZCCHC12	2.99973	8.62847	3.65618	0.0034395	0.0100446	-2.20238
ST3GAL5	1.56443	9.6886	3.65577	0.00344209	0.0100507	-2.20314
SCG5	2.99118	7.13414	3.65069	0.00347378	0.0101288	-2.21237
SORCS2	1.84949	6.21881	3.64838	0.00348823	0.010159	-2.21655
LAMB3	2.59238	7.27313	3.63726	0.00355894	0.0103153	-2.23676
PRR15	3.27912	7.1011	3.61215	0.00372409	0.0106955	-2.28241
ALDH1A1	-2.15168	7.65044	-3.61046	0.00373544	0.0107231	-2.28547
MUM1L1	-2.10093	5.53473	-3.59396	0.00384855	0.0109637	-2.31547
MT1F	-2.17992	10.6718	-3.56209	0.00407704	0.0114379	-2.37345
TRDV3	1.53821	4.78419	3.55665	0.0041174	0.0115258	-2.38335
SDC4	2.45976	10.1139	3.54717	0.00418874	0.0116712	-2.40061
RAB27A	1.70202	8.41019	3.54414	0.00421182	0.0117247	-2.40613
PDZRN4	2.87758	4.96327	3.53951	0.00424728	0.0118054	-2.41455
ELMO3	1.56787	7.37481	3.5278	0.00433842	0.0119919	-2.43587
FOXQ1	2.0839	8.46256	3.52684	0.00434603	0.0120054	-2.43763
GJB6	-1.86295	5.32264	-3.51618	0.00443083	0.0121782	-2.45703
CITED1	3.60089	8.94181	3.49313	0.00462015	0.0125781	-2.49901
TMEM173	1.73198	7.67454	3.45496	0.00495202	0.0132668	-2.56856
LINC00086	2.58033	5.98253	3.44853	0.00501027	0.013393	-2.58028
PRRT2	1.66897	4.94356	3.44548	0.00503809	0.0134551	-2.58583
CST6	1.53843	6.39643	3.43988	0.0050897	0.0135681	-2.59604
CPXM1	-1.68599	6.17104	-3.42375	0.00524137	0.013882	-2.62545
LY6E	1.69201	8.08135	3.39318	0.00554143	0.0145319	-2.68116
RPS16P5	-1.52199	6.42961	-3.36835	0.00579802	0.0150543	-2.72643
SLC27A6	2.12122	5.15318	3.3664	0.00581869	0.0150964	-2.72998
CDC42EP5	2.25257	5.7518	3.33767	0.00613187	0.015759	-2.78236
COL9A3	-1.60926	6.45922	-3.31695	0.00636821	0.0162461	-2.82012
ADM	1.98142	7.85987	3.30326	0.00652955	0.0165647	-2.84509
FN1	1.81606	8.51188	3.29359	0.00664596	0.0168267	-2.86272
SRPX	-1.54918	6.79185	-3.29223	0.00666245	0.016858	-2.86519
CRLF1	2.66667	7.28036	3.27866	0.00682974	0.0172089	-2.88991
TMEM100	2.15938	5.66131	3.2577	0.00709667	0.0177569	-2.92812
NMU	2.37821	5.6809	3.22252	0.00756852	0.0186638	-2.99221
ECM1	2.61147	7.80657	3.21585	0.00766139	0.0188404	-3.00435
KCNN4	2.32983	6.78345	3.17799	0.00821149	0.0199273	-3.07328
CLDN10	1.76491	6.05031	3.16173	0.00845985	0.0203753	-3.10288
PROS1	2.62307	7.97442	3.14452	0.00873089	0.020888	-3.13418
NMB	2.04403	9.60745	3.12666	0.00902151	0.0214056	-3.16666
PASK	1.55579	6.59038	3.11265	0.0092563	0.021836	-3.19213
MFGE8	1.61281	7.604	3.08642	0.00971238	0.0227181	-3.23978
APOD	-1.5957	7.62742	-3.06883	0.0100309	0.0232981	-3.27172
HBB	-2.06946	9.57971	-3.05393	0.010309	0.0237899	-3.29877
SERPINA1	1.59016	7.63065	3.04651	0.0104502	0.0240454	-3.31222
ARHGAP36	3.56322	5.8795	3.03587	0.0106564	0.0244155	-3.33154
SPOCK1	1.58842	6.86502	2.99425	0.0115023	0.0259183	-3.40695
COMP	2.34428	5.93698	2.99063	0.011579	0.0260566	-3.41351
OPCML	1.67393	5.32367	2.9744	0.0119291	0.026683	-3.44288
CCL19	-2.71371	6.20898	-2.95331	0.0124	0.0275227	-3.48102
IGFBPL1	-2.30469	6.63104	-2.88755	0.0139904	0.0303804	-3.59968
HPN	1.64374	7.09023	2.86424	0.0146019	0.0314336	-3.64165
LCN2	1.61359	6.30008	2.76918	0.0173827	0.0362797	-3.81222
NUPR1	-1.56559	9.27621	-2.72919	0.0187036	0.0384754	-3.88364
NELL2	2.55289	9.12933	2.71864	0.0190682	0.039076	-3.90243
SLC34A2	2.19958	7.35414	2.68625	0.0202327	0.0410513	-3.96008
C4orf48	1.87917	8.6977	2.66985	0.0208486	0.0420798	-3.98921
USP18	1.74299	6.87795	2.65148	0.0215603	0.0432686	-4.02178
HS6ST2	2.24757	4.70067	2.62635	0.0225728	0.0449898	-4.06625
CTGF	-2.15887	9.41613	-2.59306	0.0239865	0.047229	-4.125
ZFPM2	-1.52868	5.97127	-2.59159	0.0240511	0.0473204	-4.1276
PLAU	2.26124	7.22637	2.58163	0.0244918	0.0480147	-4.14514
CYR61	-1.92837	8.93689	-2.57524	0.0247784	0.0484626	-4.15637

## Sheet: 210 DEGs from the invasive area
Genesymbol	logFC	AveExpr	t	P.Value	adj.P.Val	B
OLFML1	-1.66374	4.86581	-19.9344	2.41e-10	1.74e-06	13.7827
LINC00970	1.82301	4.7524	19.8327	2.56e-10	1.74e-06	13.7356
CPSF1	1.54938	4.57626	17.1768	1.29e-09	4.4e-06	12.3727
CBY3	1.60941	5.08391	16.1113	2.64e-09	7.57e-06	11.7446
TMEM150B	1.92701	4.84658	15.9467	2.96e-09	7.57e-06	11.6429
MMRN1	-1.70723	3.76301	-14.9245	6.18e-09	1.23e-05	10.9805
COLEC12	-1.83771	5.22703	-14.8328	6.62e-09	1.23e-05	10.9183
SCAF1	1.68957	5.28685	14.3492	9.55e-09	1.35e-05	10.583
CDH2	3.53122	7.00262	13.3549	2.1e-08	1.96e-05	9.85003
WBP2	1.71594	7.86414	13.1054	2.59e-08	1.96e-05	9.65629
LINC00936	-1.68027	5.95862	-12.6776	3.71e-08	2.38e-05	9.31432
SLC47A1	2.00463	7.22309	12.4827	4.4e-08	2.48e-05	9.1543
FAM178B	1.70275	6.29186	12.4013	4.72e-08	2.48e-05	9.0867
SEMA3D	-1.76948	3.98866	-12.3588	4.9e-08	2.48e-05	9.05121
B3GAT1	1.73923	6.70579	11.413	1.16e-07	3.75e-05	8.22577
DPT	-2.5118	5.7551	-11.063	1.62e-07	4.35e-05	7.90213
RXRG	3.98476	6.45291	10.929	1.84e-07	4.71e-05	7.77554
FOXP4	1.54033	6.80846	10.6291	2.47e-07	5.48e-05	7.48648
BCL9	2.02553	6.76922	10.1129	4.19e-07	7.19e-05	6.96974
SLC16A4	1.55035	6.20939	10.0636	4.41e-07	7.45e-05	6.91902
CARNS1	2.46322	7.82787	9.85423	5.49e-07	8.03e-05	6.7012
HEY2	1.77318	6.69618	9.72749	6.29e-07	8.69e-05	6.56724
CENPB	1.61225	6.44097	9.66366	6.74e-07	8.79e-05	6.49916
RAP1GAP2	1.63469	5.99815	9.64532	6.87e-07	8.9e-05	6.47953
THRSP	2.73745	6.88948	9.5039	8.01e-07	9.64e-05	6.32696
CARTPT	-2.44475	5.81604	-9.19055	1.13e-06	0.000115382	5.98143
TMEM63B	1.56674	7.57879	8.9686	1.46e-06	0.000138973	5.73031
MIR34A	2.38013	5.44343	8.76741	1.84e-06	0.000156712	5.49796
LONRF2	2.54142	6.66036	8.6053	2.22e-06	0.000170973	5.3074
AB074162 /// MIR181A2HG	1.59803	7.6358	8.47504	2.59e-06	0.000181788	5.15208
METTL7B	3.95399	8.11648	8.34068	3.05e-06	0.000201207	4.98979
SUCNR1	-1.67361	6.22234	-8.29744	3.21e-06	0.000208652	4.93709
CHPT1	2.06616	6.90679	8.25859	3.37e-06	0.000215253	4.88957
RASD2	1.60115	6.32028	8.04914	4.36e-06	0.000240189	4.63015
IGSF8	1.56206	6.55495	7.93863	5e-06	0.000264759	4.4911
DIRAS3	2.62139	6.52913	7.81538	5.84e-06	0.000291278	4.33422
GPR183	-2.29695	5.52819	-7.80508	5.91e-06	0.00029376	4.32102
PDDC1	1.5605	7.24373	7.6659	7.06e-06	0.000325197	4.14136
CCL21	-2.58652	7.20306	-7.47791	9.01e-06	0.000376648	3.89473
APLNR	1.55241	7.51005	7.39234	1.01e-05	0.000403298	3.78093
BRICD5	1.57355	6.55618	7.36701	1.04e-05	0.000409116	3.74705
KLHL2	1.91285	8.38978	7.3629	1.05e-05	0.000409815	3.74156
MAMLD1	1.50769	6.34685	7.2787	1.17e-05	0.000431691	3.6283
LINC00520	1.50542	9.65619	7.22292	1.26e-05	0.000443577	3.55275
C1orf192	-2.01309	4.93814	-7.22011	1.27e-05	0.000443577	3.54894
GOLT1A	2.18315	5.77782	7.20533	1.29e-05	0.000448577	3.52884
TDRD9	-2.90504	5.22351	-7.17298	1.35e-05	0.000453091	3.48475
GLT1D1	2.05604	6.65422	7.16294	1.37e-05	0.000456246	3.47104
LSR	1.78646	8.31833	7.068	1.55e-05	0.000499861	3.34072
S100A1	2.08947	8.37961	7.05029	1.59e-05	0.000505656	3.31628
NFE2L3	1.91589	4.44755	7.02822	1.64e-05	0.000513875	3.28575
PAPSS2	-2.03646	6.06456	-7.00771	1.69e-05	0.000520461	3.25732
DHRS11	1.77223	6.61853	6.99859	1.71e-05	0.000523548	3.24466
NPC2	1.67501	12.3617	6.96116	1.8e-05	0.000539973	3.19258
ENTPD1	3.42119	7.67456	6.95832	1.8e-05	0.000540494	3.18862
CPXM1	-2.49908	5.65361	-6.90141	1.95e-05	0.000565379	3.10905
SCGB2A1	-1.89619	4.44121	-6.82018	2.18e-05	0.000604175	2.9947
GJB3	1.54815	5.98665	6.81259	2.21e-05	0.000606596	2.98396
KIAA1462	2.0269	5.94485	6.74166	2.43e-05	0.000643626	2.88329
CLDN16	1.54404	5.4826	6.62131	2.88e-05	0.000703996	2.71086
MPZL2	2.16125	7.09163	6.54814	3.2e-05	0.00075224	2.60501
LPAR5	2.39819	5.52088	6.54516	3.21e-05	0.0007537	2.60068
SCEL	1.87514	4.03482	6.52686	3.3e-05	0.000766375	2.57408
LTF	-2.71133	6.45665	-6.52091	3.33e-05	0.00077135	2.56543
GABRB2	3.33737	6.30845	6.50155	3.42e-05	0.000786729	2.53721
DDB2	1.8467	7.20118	6.3921	4e-05	0.000869774	2.37675
NOD1	1.75698	7.40575	6.37972	4.07e-05	0.000877999	2.3585
PC	1.84767	6.96021	6.32863	4.39e-05	0.00092593	2.28292
RNF19B	1.91485	6.91032	6.29818	4.58e-05	0.000955045	2.23769
FAM3B	-1.86364	5.08506	-6.2722	4.76e-05	0.000977973	2.199
C1S	-1.62301	5.99969	-6.26284	4.83e-05	0.000986744	2.18503
TFF3	-4.52915	8.87034	-6.20287	5.27e-05	0.00103469	2.09528
UBE2QL1	2.41755	6.14529	6.19614	5.32e-05	0.00104198	2.08517
LRP4	4.35792	8.02957	6.19024	5.37e-05	0.001044	2.0763
KCNJ2	2.96425	7.92849	6.1849	5.41e-05	0.00104634	2.06828
APOD	-1.51517	7.67867	-6.11598	5.99e-05	0.00110931	1.9643
SYTL1	2.67765	7.51826	6.08129	6.31e-05	0.00114165	1.9117
VASN	1.82235	7.32224	6.06831	6.43e-05	0.00115189	1.89198
AKR1C3	-1.62571	5.4137	-6.04827	6.62e-05	0.00116954	1.86147
DOCK3	1.5381	6.84489	6.01751	6.94e-05	0.00119927	1.81454
FGL2	-1.92519	6.58616	-5.95899	7.57e-05	0.00127496	1.72487
PHYHIP	1.85958	6.46049	5.92145	8.01e-05	0.00133373	1.66709
RNF128	1.54162	8.39141	5.87801	8.55e-05	0.00139073	1.59998
CDH16	-2.98482	5.94535	-5.79912	9.64e-05	0.00149153	1.47738
TUSC3	1.72278	5.26867	5.78679	9.83e-05	0.00151073	1.45814
SHROOM4	1.54345	6.23006	5.73679	0.000106094	0.00159491	1.37989
ZCCHC12	3.63618	9.03349	5.73033	0.000107149	0.00160489	1.36977
IP6K3	-1.59241	5.28148	-5.71606	0.000109524	0.00162736	1.34735
EGFEM1P	3.27388	5.26873	5.71342	0.00010997	0.00163279	1.34319
RARA-AS1	1.59722	6.80719	5.64314	0.000122559	0.00175722	1.23235
LRRC75A	1.53903	5.77476	5.61941	0.000127146	0.00179779	1.19477
KLHDC8A	2.07753	6.86037	5.56763	0.000137801	0.00188387	1.11247
AGR2	2.11408	6.71607	5.56021	0.000139402	0.00189639	1.10065
TENM1	2.38559	5.4561	5.53652	0.000144653	0.00194968	1.06283
NGEF	1.67522	4.66308	5.50994	0.000150793	0.00198959	1.02032
CFD	-1.54273	7.26517	-5.4986	0.000153495	0.00200615	1.00216
ADAMTS9	1.92282	6.19297	5.49715	0.000153845	0.00200615	0.999828
PLD3	1.58466	8.42411	5.48683	0.000156354	0.00201195	0.983282
TNRC6C-AS1	1.70734	5.89715	5.42561	0.000172167	0.00215237	0.884758
TNFRSF11B	-2.35687	5.63618	-5.38715	0.000182954	0.00222117	0.82261
FABP4	-2.16149	6.16781	-5.29381	0.000212223	0.00245126	0.670863
CYP1B1	2.43697	6.13033	5.21175	0.000242041	0.00268011	0.536454
UPP1	2.46345	7.2566	5.17835	0.000255415	0.00277967	0.481479
PKHD1L1	-3.89349	5.4728	-5.16688	0.000260185	0.00281363	0.462562
TMPRSS4	2.58245	6.29162	5.10905	0.000285714	0.00298707	0.366902
LINC00086	2.53485	5.95359	5.0222	0.000329121	0.00326884	0.222382
FAM110C	1.50495	7.43495	5.00254	0.000339879	0.00334163	0.189522
TMEM163	2.00451	5.88251	4.9516	0.000369505	0.00350469	0.104153
ANGPTL1	-1.60092	6.0339	-4.95152	0.000369558	0.00350469	0.104008
EFHD2	1.72096	8.40654	4.879	0.00041651	0.00377508	-0.0181293
RPS16P5	-2.06313	6.08525	-4.83865	0.000445318	0.00392198	-0.0864032
OLR1	-1.5812	4.27112	-4.82616	0.000454653	0.00397021	-0.107579
CWH43	-1.89572	5.2275	-4.77211	0.000497471	0.00418342	-0.199432
GGCT	1.889	9.21038	4.76463	0.000503722	0.00421692	-0.212174
RHOU	1.67823	7.37916	4.68385	0.000576731	0.00461114	-0.350242
SCG5	3.21015	7.27349	4.67799	0.000582446	0.00465139	-0.360298
AMIGO2	2.69734	7.36456	4.67394	0.000586429	0.00467772	-0.367247
CITED1	3.75619	9.04064	4.65279	0.000607689	0.0047869	-0.403558
MRC2	1.71524	7.55723	4.62958	0.000631951	0.00492936	-0.44347
LOC100507165	2.08376	7.1106	4.62922	0.000632333	0.00493046	-0.444085
FDXR	1.61131	6.03578	4.60605	0.000657586	0.00505038	-0.484001
PLAG1	2.08565	5.87479	4.58706	0.000679067	0.00516687	-0.516761
LEMD1	2.578	5.91739	4.5601	0.000710825	0.005331	-0.563334
EVA1A	1.76119	6.14835	4.54001	0.00073551	0.00544447	-0.598111
QPCT	2.63325	6.17085	4.51902	0.000762257	0.0055759	-0.634495
FOXQ1	1.97588	8.39381	4.51771	0.000763953	0.00558032	-0.636759
SLC22A31	1.85707	6.5033	4.51305	0.000770039	0.00561875	-0.644839
DPP4	2.73684	6.67436	4.50453	0.000781302	0.00567665	-0.659628
SYTL5	1.87138	5.33636	4.48983	0.000801142	0.00576552	-0.685163
LIPH	2.19155	5.80291	4.48611	0.000806248	0.00578395	-0.691632
GALNT7	2.24474	7.31336	4.41266	0.000914267	0.00628216	-0.819607
RBMXL1	-1.554	4.91141	-4.4012	0.000932452	0.0063742	-0.839646
PSD3	2.0714	6.22516	4.39902	0.000935945	0.00639001	-0.843449
MAFB	-1.66111	8.07666	-4.39623	0.000940441	0.00641167	-0.848324
GPM6A	-1.54622	5.42944	-4.38045	0.000966309	0.00652929	-0.875927
FAM19A2	1.57851	5.34535	4.36011	0.00100077	0.00668703	-0.911562
PRR15	3.82079	7.4458	4.35643	0.00100713	0.00671421	-0.91801
GBP1	-2.04213	6.77147	-4.32519	0.00106291	0.00698215	-0.972813
MLLT11	1.53915	6.78874	4.31793	0.00107634	0.00703511	-0.985576
CLDN1	2.13454	6.94265	4.28795	0.00113364	0.00729269	-1.0383
ST3GAL5	1.97251	9.94829	4.2556	0.00119906	0.00756951	-1.09529
JUN	-1.69714	7.9756	-4.25351	0.00120342	0.00758533	-1.09898
PDZK1IP1	2.44494	6.28969	4.16576	0.00140213	0.00840539	-1.25412
ARMCX3	2.39641	8.62576	4.08294	0.00162105	0.00934538	-1.40125
RYR1	2.85551	5.8762	4.0625	0.00168034	0.0095899	-1.43764
RASD1	1.59913	9.05738	4.0457	0.00173076	0.00980927	-1.4676
CDC42EP5	1.97721	5.57657	4.00681	0.00185358	0.0102904	-1.53702
DAPL1	1.62814	8.88654	3.98753	0.00191777	0.0105364	-1.57148
PDLIM4	1.71907	6.61263	3.96177	0.00200717	0.010847	-1.61757
FN1	1.95617	8.60104	3.89035	0.00227821	0.0118636	-1.74563
ARNTL	1.5325	7.2879	3.88569	0.00229715	0.0119379	-1.75399
CDH3	2.49792	8.62391	3.88236	0.00231079	0.0119936	-1.75998
CHRDL1	-1.98031	6.00167	-3.87494	0.00234146	0.012119	-1.7733
MXRA8	1.98182	9.04209	3.87256	0.00235142	0.0121543	-1.77758
IGSF1	2.41308	7.2052	3.79666	0.00269212	0.0134049	-1.91416
FAM20A	2.06988	5.8643	3.75723	0.00288882	0.014076	-1.98526
SLIT1	2.0579	6.04843	3.75149	0.00291868	0.014181	-1.99562
PDZRN4	3.09905	5.10421	3.69805	0.00321219	0.0152168	-2.09214
HBB	-1.94157	9.66109	-3.66282	0.00342215	0.0158913	-2.15585
CST6	1.80306	6.56483	3.6578	0.00345317	0.0160063	-2.16493
LAMB3	2.84013	7.43079	3.64607	0.00352684	0.0162499	-2.18615
LGALS2	-1.60024	4.89052	-3.64225	0.00355123	0.016302	-2.19308
EPS8	1.98145	8.65502	3.62298	0.00367659	0.0166646	-2.22796
TMEM173	1.8901	7.77516	3.60825	0.00377553	0.0170073	-2.25464
PROS1	2.90986	8.15692	3.59538	0.00386424	0.0172776	-2.27797
C4orf48	1.66536	8.56164	3.5943	0.00387172	0.0173035	-2.27991
SLC26A7	-1.84666	6.04338	-3.56979	0.00404691	0.0178409	-2.32434
RAB27A	1.84713	8.50253	3.55861	0.00412951	0.0181153	-2.34462
CYR61	-2.14813	8.79704	-3.53972	0.00427293	0.0185772	-2.37887
ITPR1	-1.73428	5.83309	-3.52371	0.0043985	0.01895	-2.40792
SDC4	2.55641	10.1754	3.51578	0.00446211	0.0191394	-2.42231
IGFBPL1	-2.89468	6.25559	-3.48713	0.00469975	0.0198671	-2.4743
TRDV3	1.74724	4.91721	3.47049	0.00484371	0.0203245	-2.50452
CTGF	-2.3986	9.26357	-3.46293	0.00491057	0.0205335	-2.51824
GJB6	-2.16362	5.1313	-3.45352	0.00499513	0.0207978	-2.53533
ADM	2.05473	7.90652	3.43845	0.00513358	0.0211632	-2.56269
NMB	2.31256	9.77833	3.38002	0.00570876	0.0229067	-2.66884
ARHGAP36	3.70626	5.97052	3.37903	0.00571901	0.0229343	-2.67063
BMP2	-1.77665	6.29877	-3.36866	0.00582792	0.0232254	-2.68947
SERPINA1	1.68528	7.69118	3.36542	0.00586244	0.0233221	-2.69536
SLC27A6	2.56813	5.43758	3.35588	0.00596513	0.0236112	-2.7127
FRMD3	1.70577	7.18237	3.34783	0.00605312	0.0238119	-2.72731
MPPED2	-2.19478	5.56217	-3.33282	0.0062209	0.0242715	-2.75458
TPD52L1	1.67643	8.65955	3.32952	0.0062584	0.024376	-2.76058
SLC34A2	2.64846	7.63979	3.27876	0.0068652	0.0260597	-2.85279
SRPX	-1.62579	6.7431	-3.27781	0.00687707	0.0260855	-2.85451
SORCS2	1.75035	6.15572	3.23707	0.00740793	0.0274726	-2.9285
LOC646736	-2.78211	6.12126	-3.22418	0.00758451	0.0279049	-2.95192
BID	1.54357	6.50069	3.1553	0.00860211	0.0303761	-3.0769
LRRK2	2.61713	8.0146	3.11612	0.0092413	0.0319279	-3.14792
CAMK2N1	2.13633	6.33181	3.09627	0.00958316	0.0326895	-3.18388
MFGE8	1.80439	7.72592	3.08037	0.00986629	0.0333991	-3.21267
CRLF1	2.81191	7.37279	3.05136	0.0104045	0.034744	-3.26517
COMP	2.28992	5.90238	3.01389	0.0111436	0.0365381	-3.3329
INHBB	1.79449	8.73603	3.00772	0.0112703	0.0368354	-3.34404
LPL	1.96387	6.52167	2.99502	0.0115355	0.0374629	-3.36697
PCSK1N	2.84439	6.29197	2.98034	0.01185	0.0382232	-3.39347
MT1F	-2.07234	10.7403	-2.97986	0.0118604	0.0382429	-3.39433
DTX4	2.05196	9.23958	2.97259	0.0120195	0.0386179	-3.40745
HGD	-1.51321	5.78141	-2.95937	0.0123142	0.03933	-3.43129
ECM1	2.62353	7.81424	2.92801	0.0130424	0.0410878	-3.48779
LCN2	1.66302	6.33153	2.90886	0.0135081	0.0421278	-3.52225
LY6E	1.72085	8.0997	2.88231	0.0141813	0.0437105	-3.56997
NELL2	2.62999	9.17839	2.86534	0.0146289	0.0446595	-3.60043
KCNN4	2.48322	6.88105	2.84988	0.015049	0.0455808	-3.62815
PLA2G7	-2.08031	6.23041	-2.84165	0.0152776	0.0460693	-3.64291
HS6ST2	2.42292	4.81226	2.83901	0.0153515	0.0462442	-3.64763
DCSTAMP	2.90346	7.3285	2.81473	0.0160494	0.0476314	-3.69111
MUM1L1	-2.21325	5.46325	-2.8122	0.0161238	0.0478106	-3.69563
FAM132B	1.55475	7.71427	2.80759	0.0162603	0.0481107	-3.70387

## Sheet: 326 DEGs found in HT
Genesymbol	logFC	AveExpr	t	P.Value	adj.P.Val	B
IQSEC3	2.93956	5.5253	39.3005	1.58e-16	1.36e-12	27.4331
PLCH2	2.52719	5.21075	25.5693	9.03e-14	3.87e-10	21.8581
QPCT	2.32807	3.7287	24.0365	2.23e-13	6.38e-10	21.0041
SAMHD1	2.96061	3.9221	22.4831	5.92e-13	6.63e-10	20.0716
C3AR1	2.75058	4.25684	22.1418	7.4e-13	6.63e-10	19.8569
CD40LG	2.29351	4.44024	20.7772	1.86e-12	8.82e-10	18.9599
MLLT1	2.13893	4.86948	20.2956	2.62e-12	1.02e-09	18.6278
RNASE6	3.71654	5.35033	20.0037	3.23e-12	1.07e-09	18.4222
SLC1A3	2.04417	3.52268	19.2692	5.55e-12	1.38e-09	17.8905
KLRC3	2.21945	3.33341	18.2288	1.23e-11	1.93e-09	17.0993
KNTC1	2.37825	3.74925	18.0732	1.4e-11	2e-09	16.9769
PSMB8	2.30778	7.32605	17.9818	1.5e-11	2.09e-09	16.9045
CASP1	2.71284	4.16635	17.9295	1.56e-11	2.1e-09	16.863
LST1	2.36082	7.45449	17.713	1.86e-11	2.38e-09	16.6894
HLA-A	2.26175	11.2328	17.0502	3.21e-11	2.99e-09	16.1443
LY96	3.75482	4.845	16.465	5.29e-11	3.91e-09	15.6448
APOBEC3G	2.80845	4.63164	16.4462	5.38e-11	3.92e-09	15.6284
IRF1	2.66206	7.52056	15.9549	8.28e-11	5e-09	15.1946
BATF	2.14411	5.07439	15.8036	9.47e-11	5.23e-09	15.0584
PLCL2	2.2377	5.49947	15.7876	9.61e-11	5.25e-09	15.0439
ARHGAP4	3.1866	7.3283	15.6889	1.05e-10	5.36e-09	14.9543
ROR1	2.20261	4.16433	15.6183	1.12e-10	5.68e-09	14.8898
SPI1	2.23083	4.00767	15.5048	1.24e-10	6.08e-09	14.7855
IRF8	2.7993	6.07013	15.439	1.32e-10	6.28e-09	14.7248
HCP5	2.25182	3.54633	15.4112	1.35e-10	6.39e-09	14.6989
TBXAS1	2.37857	5.80566	15.4077	1.36e-10	6.39e-09	14.6957
NBEAL2	2.306	5.49219	15.3718	1.4e-10	6.47e-09	14.6624
ADORA3	2.10725	4.07012	15.2885	1.51e-10	6.53e-09	14.5847
LAIR1	2.45781	6.1215	15.2818	1.52e-10	6.53e-09	14.5784
CD163	2.61312	5.24431	15.2399	1.58e-10	6.74e-09	14.5392
NCKAP1L	3.31637	4.43817	15.2252	1.61e-10	6.78e-09	14.5254
MNDA	2.66883	4.0613	15.1625	1.7e-10	7.12e-09	14.4665
NFE2L3	2.00071	3.38924	14.9843	2.01e-10	8.06e-09	14.2977
ZNF101	2.00108	4.7139	14.9252	2.13e-10	8.25e-09	14.2413
ARRB2	2.09201	6.71219	14.8181	2.35e-10	8.62e-09	14.1385
CD27	3.15583	6.78517	14.8068	2.38e-10	8.64e-09	14.1276
STAT1	2.72983	6.76137	14.7591	2.49e-10	8.78e-09	14.0815
TFEC	2.31895	3.54387	14.489	3.23e-10	1.02e-08	13.8181
LCP2	3.47686	5.13869	14.4308	3.41e-10	1.07e-08	13.7606
SLCO2B1	2.25669	6.34388	14.3231	3.79e-10	1.12e-08	13.6539
ICOS	2.77088	4.83265	14.3192	3.81e-10	1.12e-08	13.65
LY86	2.94674	5.58016	14.033	5.05e-10	1.32e-08	13.3625
HLA-DPB1	4.24116	9.30529	13.8876	5.84e-10	1.45e-08	13.2144
HCLS1	3.42802	7.20432	13.823	6.23e-10	1.49e-08	13.1481
SLA	3.3048	5.61916	13.811	6.31e-10	1.51e-08	13.1358
AIF1	2.24381	5.18359	13.786	6.47e-10	1.54e-08	13.11
HLA-G	2.48304	9.10473	13.7407	6.78e-10	1.58e-08	13.0632
FLI1	2.63937	3.94835	13.6469	7.45e-10	1.68e-08	12.9659
ADAMDEC1	3.48043	4.21621	13.6448	7.47e-10	1.68e-08	12.9637
PPP1R16B	3.11841	5.1446	13.4544	9.08e-10	1.92e-08	12.7642
NCF2	2.22672	3.6251	13.3937	9.67e-10	1.98e-08	12.7001
PTGER4	2.0532	4.73203	13.3535	1.01e-09	2.03e-08	12.6575
GNA15	2.29202	4.9741	13.2996	1.07e-09	2.08e-08	12.6002
HLA-F	3.06255	9.66323	13.2836	1.08e-09	2.1e-08	12.5831
CD72	2.45645	5.38202	13.2131	1.17e-09	2.18e-08	12.5076
RGS1	3.87709	6.22357	13.2101	1.17e-09	2.18e-08	12.5045
CD86	2.02131	3.93172	13.1938	1.19e-09	2.21e-08	12.487
SIT1	2.33633	5.78617	13.1694	1.22e-09	2.25e-08	12.4607
IGKC	2.56759	4.70664	13.1313	1.27e-09	2.28e-08	12.4197
TMSB10	2.26796	8.72599	13.0365	1.41e-09	2.44e-08	12.3172
SLC4A7	2.03114	4.41274	13.0342	1.41e-09	2.44e-08	12.3147
XAF1	2.28762	4.3114	13.01	1.45e-09	2.46e-08	12.2884
TNFAIP2	2.95988	6.92379	12.9968	1.47e-09	2.48e-08	12.274
IFITM1	3.22595	8.76866	12.9619	1.52e-09	2.54e-08	12.2361
PSMB9	3.48056	7.43464	12.9594	1.53e-09	2.54e-08	12.2333
HLA-DMA	3.40731	8.43323	12.9415	1.56e-09	2.58e-08	12.2137
SECTM1	2.09089	6.40374	12.8896	1.65e-09	2.67e-08	12.157
ELF4	2.23949	5.64752	12.8702	1.68e-09	2.7e-08	12.1357
BTN3A2	2.43981	6.19003	12.8602	1.7e-09	2.71e-08	12.1246
FMNL1	2.39125	6.02148	12.652	2.13e-09	3.14e-08	11.8942
HLA-J	2.58689	8.48538	12.5411	2.4e-09	3.4e-08	11.7701
STK10	2.19377	6.7063	12.4174	2.75e-09	3.74e-08	11.6305
TNFAIP3	3.26187	7.59478	12.4126	2.77e-09	3.75e-08	11.625
VAV1	2.31432	5.56926	12.2242	3.41e-09	4.35e-08	11.41
CSF1R	2.00129	5.76749	12.1871	3.56e-09	4.47e-08	11.3673
ATP2A3	2.01844	6.09484	12.1148	3.86e-09	4.72e-08	11.2838
KCTD12	3.04514	4.75464	12.0813	4.01e-09	4.83e-08	11.2449
CYP1B1	2.89758	3.97202	12.0304	4.25e-09	4.98e-08	11.1857
LYN	2.17842	5.7663	11.958	4.61e-09	5.28e-08	11.1011
ADAM8	2.29492	6.44345	11.9352	4.73e-09	5.38e-08	11.0743
MRC1	2.50942	4.75672	11.8719	5.09e-09	5.64e-08	10.9999
F13A1	2.54719	6.49763	11.802	5.51e-09	5.96e-08	10.9174
CD38	3.0781	4.18159	11.7445	5.89e-09	6.27e-08	10.849
CD74	3.8395	9.62979	11.7409	5.92e-09	6.29e-08	10.8447
TRIM14	2.6985	6.05576	11.6977	6.22e-09	6.51e-08	10.7932
HLA-DMB	2.00471	9.02864	11.6964	6.23e-09	6.51e-08	10.7917
ARHGDIB	2.28302	7.86984	11.5988	6.98e-09	7e-08	10.6747
SP110	2.42916	5.45554	11.5967	7e-09	7e-08	10.6722
IL18	2.53956	3.88333	11.5711	7.21e-09	7.14e-08	10.6414
CXCR4	3.80564	7.8594	11.5417	7.46e-09	7.3e-08	10.6058
TAP1	2.31622	7.4032	11.4648	8.17e-09	7.78e-08	10.5127
GPR171	2.36657	3.43001	11.4425	8.39e-09	7.9e-08	10.4856
GMFG	2.62223	6.21888	11.4285	8.53e-09	8e-08	10.4686
TNFSF10	2.78349	5.76595	11.378	9.05e-09	8.28e-08	10.407
EVI2A	2.78862	3.92643	11.2534	1.05e-08	9.1e-08	10.254
ARHGEF6	2.33154	5.9479	11.2344	1.07e-08	9.22e-08	10.2304
ITGB2	3.65536	6.00676	11.2066	1.11e-08	9.48e-08	10.1961
TMSB4X	2.58399	10.8763	11.1974	1.12e-08	9.53e-08	10.1847
RARRES3	3.0653	7.67506	11.1968	1.12e-08	9.53e-08	10.184
DUSP4	2.64765	4.72776	11.1329	1.21e-08	1.01e-07	10.1046
ITGAX	2.0443	7.17023	11.0827	1.29e-08	1.05e-07	10.042
ALOX5AP	2.56163	5.79938	11.0483	1.35e-08	1.08e-07	9.99889
CFB	2.96761	6.05321	11.0446	1.35e-08	1.08e-07	9.99433
DNASE1L3	2.40336	5.6239	11.0405	1.36e-08	1.09e-07	9.98916
HCK	2.38488	5.4978	10.9415	1.53e-08	1.19e-07	9.86452
TNC	2.31071	4.66149	10.9364	1.54e-08	1.19e-07	9.85818
NCF4	2.30137	5.45822	10.9165	1.58e-08	1.21e-07	9.83296
HLA-DOB	4.10989	5.53691	10.9004	1.61e-08	1.23e-07	9.81259
DOPEY2	2.06142	3.60716	10.8897	1.63e-08	1.24e-07	9.799
CCR5	2.25529	3.90577	10.8793	1.65e-08	1.25e-07	9.78581
KIAA0125	2.83759	4.2324	10.8462	1.72e-08	1.29e-07	9.74375
HMOX1	2.12771	6.03574	10.7626	1.91e-08	1.4e-07	9.63708
CXCR6	2.7854	5.28417	10.7306	1.99e-08	1.44e-07	9.59606
ISG15	2.28057	7.09167	10.6983	2.07e-08	1.49e-07	9.5546
SRGN	3.00937	6.57125	10.6509	2.2e-08	1.56e-07	9.49345
CLEC2B	2.5832	5.0804	10.6467	2.21e-08	1.56e-07	9.48809
LILRB4	2.76618	5.76299	10.6224	2.28e-08	1.6e-07	9.45657
CASP4	3.30879	5.34433	10.5817	2.4e-08	1.65e-07	9.40383
SLC7A5	2.69967	5.90307	10.5689	2.44e-08	1.68e-07	9.38721
LILRB3	2.07462	5.15676	10.5575	2.47e-08	1.7e-07	9.37241
TNFRSF1B	2.08948	7.42554	10.5279	2.57e-08	1.73e-07	9.33386
SKAP1	2.70275	4.77496	10.5097	2.62e-08	1.76e-07	9.31017
PLEK	3.38524	4.69055	10.5025	2.65e-08	1.77e-07	9.30079
PTPN6	2.21681	6.53358	10.4848	2.71e-08	1.8e-07	9.27764
MAP4K1	2.65766	6.66671	10.4657	2.78e-08	1.83e-07	9.25259
IGLV1-44	2.21518	3.83396	10.42	2.94e-08	1.91e-07	9.19264
PTPN7	2.19214	5.82484	10.3843	3.08e-08	1.97e-07	9.14573
HLA-E	2.48293	9.45384	10.3789	3.1e-08	1.98e-07	9.13861
CD8A	2.7787	5.53205	10.3611	3.17e-08	2.02e-07	9.11512
RAC2	3.97373	5.9216	10.3459	3.23e-08	2.05e-07	9.09507
CYBB	3.14602	6.02217	10.3159	3.36e-08	2.1e-07	9.05535
IDO1	3.00936	5.81907	10.2893	3.48e-08	2.15e-07	9.02
GAS7	2.02831	3.97038	10.2855	3.49e-08	2.16e-07	9.01493
CTSC	2.09001	7.81164	10.2686	3.57e-08	2.19e-07	8.99251
CD14	2.20182	8.73566	10.2557	3.63e-08	2.22e-07	8.9753
SLPI	2.09402	6.35353	10.2486	3.66e-08	2.23e-07	8.9659
FCGR2A	2.21282	4.39719	10.2485	3.66e-08	2.23e-07	8.96576
HLA-DPA1	3.73055	9.89894	10.2479	3.67e-08	2.23e-07	8.96502
ICAM3	2.33249	6.65578	10.203	3.89e-08	2.34e-07	8.90504
CST7	2.69354	5.57376	10.1805	4e-08	2.4e-07	8.87496
CD3D	4.4453	5.04647	10.1548	4.14e-08	2.46e-07	8.84055
IL10RA	2.27355	6.42252	10.0438	4.78e-08	2.73e-07	8.69094
TMC6	2.16923	7.20231	10.0358	4.83e-08	2.75e-07	8.6802
LAPTM5	3.68077	7.97112	10.0271	4.89e-08	2.78e-07	8.66839
C2	2.38468	6.11079	10.0037	5.04e-08	2.84e-07	8.63672
TYROBP	3.09149	7.84171	9.92013	5.63e-08	3.07e-07	8.52285
CCL3	2.76948	7.11204	9.88317	5.91e-08	3.16e-07	8.47229
TRIM22	2.39465	5.91164	9.87952	5.94e-08	3.17e-07	8.46728
ITGA4	2.26632	4.11635	9.87774	5.95e-08	3.18e-07	8.46485
GUSBP11	2.64045	7.64097	9.86718	6.03e-08	3.21e-07	8.45036
HLA-DRA	3.53832	10.6503	9.83576	6.29e-08	3.32e-07	8.40721
CD53	4.32117	6.90217	9.78394	6.74e-08	3.51e-07	8.3358
SORL1	2.24466	7.49774	9.77419	6.83e-08	3.54e-07	8.32233
INPP5D	2.30039	7.14219	9.76031	6.96e-08	3.59e-07	8.30313
GZMB	3.16755	4.04481	9.74668	7.09e-08	3.64e-07	8.28428
DOCK2	2.57961	6.30009	9.68219	7.73e-08	3.89e-07	8.19474
OLR1	3.04415	3.72507	9.64008	8.18e-08	4.05e-07	8.13603
CCL4	3.86206	6.1129	9.63425	8.24e-08	4.08e-07	8.12787
DUSP2	2.28937	5.66155	9.6317	8.27e-08	4.09e-07	8.12432
MICB	3.42093	5.24166	9.61923	8.41e-08	4.14e-07	8.10688
RASGRP1	3.76692	4.79444	9.58568	8.8e-08	4.29e-07	8.05988
TNFRSF17	2.65031	4.29831	9.58076	8.86e-08	4.31e-07	8.05298
IKZF1	2.07378	4.92586	9.56548	9.05e-08	4.38e-07	8.03153
TRAF3IP3	2.88738	4.57971	9.55083	9.23e-08	4.44e-07	8.01094
CXCL9	4.63182	5.90969	9.54873	9.26e-08	4.45e-07	8.00799
LILRA4	2.09169	6.19105	9.51815	9.65e-08	4.61e-07	7.96492
RGS19	2.14043	6.58442	9.47813	1.02e-07	4.84e-07	7.9084
CD247	4.14054	5.98734	9.43274	1.08e-07	5.08e-07	7.84409
SERPINF1	2.34117	7.93511	9.38767	1.15e-07	5.31e-07	7.77998
GBP2	2.743	5.72515	9.3787	1.17e-07	5.37e-07	7.7672
ITGAL	2.48457	4.56182	9.36637	1.19e-07	5.45e-07	7.74961
CTSH	2.50062	8.41127	9.35785	1.2e-07	5.5e-07	7.73745
VOPP1	2.16218	8.12184	9.29352	1.31e-07	5.91e-07	7.64535
PLCG2	2.68005	6.47935	9.23091	1.43e-07	6.35e-07	7.55526
MBNL1	2.12986	6.96928	9.19106	1.52e-07	6.63e-07	7.49767
BST2	2.61224	7.01697	9.16483	1.57e-07	6.81e-07	7.45968
CXCL12	2.65944	6.74643	9.12952	1.65e-07	7.07e-07	7.4084
IL23A /// TRBC2 /// TRBC2	2.0108	6.00631	8.99094	2.01e-07	8.29e-07	7.20575
IFI44L	2.47785	6.47625	8.97595	2.05e-07	8.44e-07	7.18369
IFIT3	2.04468	6.30391	8.92811	2.2e-07	8.95e-07	7.11312
LCK	2.32145	6.17338	8.88121	2.35e-07	9.44e-07	7.04369
IL32	2.56575	8.15826	8.87328	2.38e-07	9.52e-07	7.03191
GZMA	3.49477	5.96504	8.86882	2.39e-07	9.56e-07	7.02529
CD2	3.39719	7.04029	8.86332	2.41e-07	9.61e-07	7.01712
FOXN3	2.03958	5.50827	8.84051	2.49e-07	9.86e-07	6.9832
HMHA1	2.26159	6.76246	8.80395	2.63e-07	1.03e-06	6.92871
EMP3	2.40469	7.0445	8.75492	2.82e-07	1.09e-06	6.85537
PLXNC1	2.93955	5.5969	8.72329	2.95e-07	1.13e-06	6.80793
CXCL10	2.80801	3.85666	8.7211	2.96e-07	1.13e-06	6.80463
APOE	3.78736	8.86142	8.69438	3.08e-07	1.17e-06	6.76444
CXCL11	3.82941	3.649	8.68233	3.13e-07	1.18e-06	6.74628
BTN3A3	2.07365	4.96311	8.67774	3.15e-07	1.19e-06	6.73936
ACKR1	2.23061	6.47279	8.62425	3.41e-07	1.27e-06	6.65852
CD37	3.78354	7.07779	8.57063	3.69e-07	1.34e-06	6.57715
RSAD2	2.29352	4.06361	8.53092	3.91e-07	1.41e-06	6.51665
CYTIP	2.12033	3.7004	8.52988	3.92e-07	1.42e-06	6.51507
GLRX	2.1629	6.15219	8.51518	4e-07	1.44e-06	6.49263
EVI2B	4.14637	4.72496	8.49687	4.11e-07	1.47e-06	6.46463
CD79A	3.22521	6.13546	8.46694	4.3e-07	1.53e-06	6.41877
CX3CR1	2.09102	4.66757	8.3968	4.77e-07	1.67e-06	6.3109
IFNG	2.08756	4.18722	8.39026	4.82e-07	1.68e-06	6.30081
KLRB1	3.24296	4.15266	8.37492	4.93e-07	1.72e-06	6.27712
CCDC69	2.70158	6.70826	8.3395	5.2e-07	1.8e-06	6.22231
CD48	4.33532	4.81487	8.33402	5.24e-07	1.81e-06	6.21381
CHI3L1	2.74335	4.55071	8.31939	5.35e-07	1.84e-06	6.19112
FGL2	2.5324	4.98634	8.27852	5.69e-07	1.94e-06	6.12758
CD96	2.28246	4.27564	8.27652	5.71e-07	1.94e-06	6.12446
MX2	2.15739	5.79655	8.25242	5.92e-07	2e-06	6.08689
GEM	2.44765	6.29892	8.2301	6.12e-07	2.06e-06	6.05203
ITK	3.34582	4.14353	8.21951	6.22e-07	2.08e-06	6.03547
WARS	2.87458	8.98051	8.2091	6.32e-07	2.11e-06	6.01917
TYMP	2.24306	7.40124	8.20238	6.39e-07	2.13e-06	6.00864
AIM1	2.14243	5.59846	8.19121	6.5e-07	2.16e-06	5.99113
PRKCB	2.0909	4.67995	8.16119	6.8e-07	2.24e-06	5.94399
CD83	2.37042	7.26872	8.14129	7.01e-07	2.29e-06	5.91269
FCER1G	2.81597	5.66943	8.10467	7.41e-07	2.4e-06	5.85494
SASH3	2.71229	5.59815	8.08131	7.68e-07	2.47e-06	5.818
ZAP70	2.12863	6.66072	8.0616	7.91e-07	2.54e-06	5.7868
LMNB1	2.26248	4.72805	8.05811	7.95e-07	2.55e-06	5.78126
LEF1	2.62799	5.88031	8.0567	7.97e-07	2.55e-06	5.77903
GINS1	2.14379	3.93321	8.03715	8.21e-07	2.62e-06	5.748
IL4R	2.14104	5.88991	8.02525	8.36e-07	2.66e-06	5.72911
PTPN22	3.05295	4.7499	8.02322	8.39e-07	2.66e-06	5.72588
RGS2	2.99521	6.04582	8.01602	8.48e-07	2.69e-06	5.71443
ADCY7	3.08723	4.882	7.98314	8.92e-07	2.8e-06	5.66205
PTPRCAP	2.35431	7.17506	7.97842	8.99e-07	2.82e-06	5.65452
PLTP	2.08896	6.88751	7.9624	9.21e-07	2.87e-06	5.62895
ADAM19	2.19998	7.10055	7.93302	9.64e-07	2.99e-06	5.58196
APOC1	3.88354	7.31698	7.90731	1e-06	3.09e-06	5.54074
GNLY	2.64517	5.48629	7.89867	1.02e-06	3.12e-06	5.52687
CD52	4.38023	6.13747	7.89034	1.03e-06	3.16e-06	5.51349
MARCKS	2.05865	6.75255	7.88736	1.03e-06	3.17e-06	5.5087
GZMK	3.51372	6.13415	7.88331	1.04e-06	3.18e-06	5.50219
TRBC1	2.7923	7.71653	7.87922	1.05e-06	3.2e-06	5.49562
CCL5	2.80803	5.05743	7.84089	1.11e-06	3.37e-06	5.43387
RARRES1	2.00409	3.89142	7.83363	1.13e-06	3.4e-06	5.42216
LBR	2.43558	6.53476	7.83006	1.13e-06	3.42e-06	5.41639
CORO1A	2.82621	7.22582	7.65394	1.49e-06	4.32e-06	5.12998
STAT4	2.1772	5.95174	7.61514	1.59e-06	4.54e-06	5.06632
STK17B	2.35403	3.35085	7.59494	1.64e-06	4.66e-06	5.03311
IL7R	3.25412	5.48713	7.58863	1.65e-06	4.7e-06	5.02272
CCL8	2.36549	5.04056	7.57857	1.68e-06	4.75e-06	5.00615
PLCE1	-2.13335	5.21552	-7.56791	1.71e-06	4.83e-06	4.98859
PIM2	2.31858	6.72815	7.54054	1.79e-06	5.01e-06	4.9434
LCP1	3.83776	6.59894	7.53314	1.81e-06	5.06e-06	4.93116
CD1C	2.49532	5.39272	7.51966	1.85e-06	5.15e-06	4.90886
LOXL1	2.10837	4.67109	7.50943	1.88e-06	5.21e-06	4.89192
PTPRC	3.40367	6.50187	7.44129	2.09e-06	5.74e-06	4.77869
LPXN	2.3873	7.21346	7.43839	2.1e-06	5.75e-06	4.77386
P2RX5	2.68762	6.45315	7.38852	2.28e-06	6.18e-06	4.69059
CD69	2.89133	5.13813	7.36414	2.37e-06	6.4e-06	4.64975
RHOH	3.42331	4.98449	7.35523	2.41e-06	6.48e-06	4.63481
PTGDS	2.52474	8.37711	7.33159	2.5e-06	6.7e-06	4.59511
FAIM3	2.02933	5.35296	7.33111	2.5e-06	6.7e-06	4.59431
FCGR3A	3.16284	5.93607	7.33082	2.5e-06	6.7e-06	4.59383
BCL2A1	2.09892	3.69453	7.32069	2.54e-06	6.79e-06	4.57679
CD79B	2.84352	5.7427	7.30835	2.6e-06	6.91e-06	4.55602
CD22	2.27768	5.27949	7.29738	2.64e-06	7e-06	4.53754
IGLC1 /// IGLV3-25 /// IGLV3-25	4.56971	8.75993	7.1252	3.51e-06	8.95e-06	4.24536
KIAA0922	2.09791	6.10292	7.07735	3.79e-06	9.59e-06	4.16345
GCH1	2.42776	4.83924	7.05592	3.93e-06	9.9e-06	4.12665
IL2RB	2.14558	6.21815	7.04595	4e-06	1e-05	4.10953
LYZ	3.72826	7.62109	7.02359	4.15e-06	1.04e-05	4.07106
CDKN3	2.28526	3.84885	6.9969	4.34e-06	1.08e-05	4.02502
CXCL13	3.11705	3.74197	6.96341	4.59e-06	1.14e-05	3.96714
LTB	2.61908	7.53105	6.93824	4.78e-06	1.18e-05	3.92354
SEL1L3	2.36489	6.14853	6.93349	4.82e-06	1.19e-05	3.91531
CDH11	2.05125	4.08861	6.93068	4.84e-06	1.19e-05	3.91043
LTF	2.59915	6.96283	6.92808	4.87e-06	1.2e-05	3.90592
CSTA	2.81886	3.74226	6.88986	5.19e-06	1.27e-05	3.83949
C1QB	2.77493	7.50878	6.86625	5.4e-06	1.31e-05	3.79837
SKAP2	2.15604	4.83671	6.83465	5.69e-06	1.38e-05	3.7432
VCAM1	2.20968	5.41421	6.80195	6.02e-06	1.44e-05	3.68595
EZH2	2.04753	5.40181	6.79203	6.12e-06	1.47e-05	3.66857
SERPINE2	3.09984	6.62067	6.77238	6.33e-06	1.51e-05	3.63408
FAM65B	2.32062	5.09074	6.74099	6.68e-06	1.58e-05	3.57887
HLA-DRB4	3.89409	6.77579	6.73976	6.69e-06	1.58e-05	3.57669
CCL19	4.08457	6.00554	6.73002	6.8e-06	1.6e-05	3.55954
ARHGAP25	2.00218	6.69548	6.71779	6.94e-06	1.63e-05	3.53797
CRLF3	2.05068	6.59955	6.7156	6.97e-06	1.64e-05	3.53411
RUNX3	2.42946	5.74791	6.71134	7.02e-06	1.65e-05	3.5266
GPR183	2.51768	4.73546	6.69156	7.26e-06	1.7e-05	3.49165
IGHM	3.24427	8.29407	6.64455	7.87e-06	1.83e-05	3.40841
LSP1	2.79204	5.84227	6.60906	8.37e-06	1.93e-05	3.34535
ST6GAL1	3.23687	7.50908	6.59906	8.51e-06	1.96e-05	3.32756
ADAM28	2.01706	3.36616	6.54343	9.37e-06	2.14e-05	3.22831
SERPING1	2.24417	9.29107	6.5129	9.88e-06	2.24e-05	3.17367
MS4A1	3.47338	4.55875	6.49382	1.02e-05	2.31e-05	3.13945
CD19	2.8453	6.32345	6.47007	1.06e-05	2.4e-05	3.0968
KIF11	2.16277	4.06426	6.39985	1.2e-05	2.67e-05	2.97021
SELL	3.78668	5.89344	6.38719	1.23e-05	2.72e-05	2.94732
CCL18	3.06332	5.87726	6.38577	1.23e-05	2.72e-05	2.94475
GPR18	2.1183	5.31556	6.14119	1.9e-05	3.99e-05	2.49818
ACP5	2.2696	6.41707	6.03375	2.3e-05	4.76e-05	2.29947
TIMP1	2.67422	8.53634	6.0117	2.4e-05	4.94e-05	2.2585
SLAMF1	2.12354	4.06307	5.97153	2.58e-05	5.28e-05	2.18368
G0S2	2.39469	4.65604	5.93779	2.74e-05	5.58e-05	2.1207
CCR7	2.58492	5.98758	5.91652	2.85e-05	5.79e-05	2.08089
BUB1B	2.01933	4.2143	5.87576	3.07e-05	6.18e-05	2.00447
LGALS2	2.25484	5.54227	5.81771	3.41e-05	6.79e-05	1.89528
NDC80	2.1631	3.19676	5.71768	4.1e-05	8.01e-05	1.70606
VCAN	2.0497	4.57747	5.64853	4.65e-05	9.02e-05	1.57452
MTHFD2	2.60617	6.43004	5.60307	5.06e-05	9.73e-05	1.48771
BIRC3	3.03286	4.87127	5.59644	5.13e-05	9.84e-05	1.47501
GPNMB	2.85092	7.06565	5.58762	5.21e-05	9.99e-05	1.45815
MT2A	2.20516	7.81104	5.58605	5.23e-05	0.000100152	1.45513
CCL2	2.52839	6.48246	5.53913	5.7e-05	0.000108505	1.36516
LRRN3	-2.10801	4.94776	-5.52875	5.82e-05	0.000110433	1.34522
TGFBI	2.07902	6.22028	5.38171	7.67e-05	0.000142095	1.06135
SELE	2.47527	4.40093	5.29371	9.06e-05	0.000165426	0.890217
TCL1A	2.74391	5.98809	5.28551	9.2e-05	0.000167702	0.874222
IGJ	5.14465	7.20664	5.26282	9.6e-05	0.000174356	0.829927
CCL21	3.65931	6.58183	5.13259	0.000123177	0.000218819	0.574578
C1S	3.17813	7.39274	5.04535	0.000145701	0.000254978	0.402477
FYB	2.09107	3.26555	5.04277	0.000146428	0.000255936	0.397379
CR2	4.11162	4.85687	4.97667	0.000166404	0.000288557	0.266432
IL6	3.7973	5.44635	4.75239	0.000257803	0.000431938	-0.181128
LUM	3.09969	5.7034	4.69066	0.000291109	0.000482836	-0.305141
MMP9	2.33362	6.49213	4.62763	0.0003297	0.000540466	-0.432092
LRMP	2.79207	5.80296	4.41967	0.000498597	0.000794844	-0.853118
C1R	2.34957	6.93573	4.25784	0.000689876	0.00107577	-1.18272
C7	2.94729	5.88243	4.10262	0.000943875	0.00144376	-1.50005
LAMP3	2.01772	6.12993	3.93117	0.00133708	0.00200376	-1.85145
RGS13	3.05355	3.37801	3.80415	0.00173255	0.00256238	-2.11206
SFTPB	2.0546	5.81953	3.56542	0.0028243	0.00404787	-2.60132
MT1X	-2.02458	9.55919	-2.94095	0.0101302	0.0134032	-3.86241
